# Supplementary material for: Kinetics and Value of Hepatitis B Core-Related Antigen in Patients with Chronic Hepatitis B Virus Infection during Antiviral Treatment
Source: Viruses. 2024 Feb 5;16(2):255. doi: 10.3390/v16020255 (PMC10891644; doi:10.3390/v16020255)
Supplement: Supplementary file 1 [file viruses-16-00255-s001.zip]

Archive with 1 entries (1 files):
- viruses-2794285-supplementary.pdf
